# Supplementary material for: Facile Synthesis of N-vinylindoles via Knoevenagel Condensation: Molecular Features and Biological Activities
Source: Int J Mol Sci. 2025 Oct 18;26(20):10149. doi: 10.3390/ijms262010149 (PMC12562379; doi:10.3390/ijms262010149)
Supplement: Supplementary file 1 [file ijms-26-10149-s001.zip]

Archive with 1 entries (1 files):
- ijms-3921341-supplementary.pdf
